# Supplementary material for: Ring-Opening Polymerization of Cyclohexene Oxide and Cycloaddition with CO2 Catalyzed by Amine Triphenolate Iron(III) Complexes
Source: Molecules. 2024 May 4;29(9):2139. doi: 10.3390/molecules29092139 (PMC11085797; doi:10.3390/molecules29092139)
Supplement: Supplementary file 1 [file molecules-29-02139-s001.zip]

Archive with 1 entries (1 files):
- molecules-2992707-supplementary.pdf
